# Supplementary material for: 6-Mercaptopurine reduces cytokine and Muc5ac expression involving inhibition of NFκB activation in airway epithelial cells
Source: Respir Res. 2015 Jun 19;16(1):73. doi: 10.1186/s12931-015-0236-0 (PMC4489194; doi:10.1186/s12931-015-0236-0)
Supplement: Additional file 1: Figure S1. — 6-MP decreases PMA-induced inflammatory response in airway epithelial cells. A-B; Serum-starved MLE-12 cells were pre-treated with 6-MP and then stimulated with PMA (1 nM) for 6 h. RT-PCR was performed to assess mRNA expression of CXCL1 (A) and RANTES (B). C; MLE-12 cells were transfected with an NFκB-reporter plasmid and PMA-induced luciferase activity was measured in the in the presence of 6-MP. D-F; Serum-starved NCI-H292 cells were pre-treated with 6-MP and then stimulated with PMA (1 nM) for 6 h. RT-PCR was performed to assess mRNA expression of Muc5ac (D), IL-1β (E), and RANTES (F). Values represent mean ± S.D; *, p ≤ 0.05; a.u = arbitrary units. [file 12931_2015_236_MOESM1_ESM.zip]

Archive with 1 entries (1 files):
- 12931_2015_236_MOESM1_ESM.eps
